# Supplementary material for: Immune-related Adverse Events after Immune Checkpoint Blockade–based Therapy Are Associated with Improved Survival in Advanced Sarcomas
Source: Cancer Res Commun. 2023 Oct 18;3(10):2118–25. doi: 10.1158/2767-9764.CRC-22-0140 (PMC10583739; doi:10.1158/2767-9764.CRC-22-0140)
Supplement: Supplementary Data — Supplemental Table 1: Histologic subtype of sarcoma sorted by frequency; Supplemental Table 2: Histologic subtype, irAE, and response status of patients included in RNA seq analysis; Supplemental Table 3: GSEA of hallmark pathways by irAE status [file crc-22-0140-s01.xlsx]

## Sheet: Supplemental Table 1
Supplemental Table 1: Histologic subtype of sarcoma sorted by frequency
Histology	n
Leiomyosarcoma	19
Angiosarcoma	14
Dedifferentiated liposarcoma	12
Osteosarcoma	11
Undifferentiated pleomorphic sarcoma	11
Alveolar soft part sarcoma	4
Dedifferentiated chondrosarcoma	4
Epithelioid hemagnioendothelioma	4
Myxofibrosarcoma	4
Desmoplstic small blue round cell tumor	3
Epithelioid sarcoma	3
Synovial sarcoma	3
Chondrosarcoma	2
Ewing sarcoma	2
Extraskeletal osteosarcoma	2
High grade spindle and pleomorphic sarcoma	2
Malignant peripheral nerve sheath tumor	2
Myxoid liposarcoma	2
Myxoid/round-cell liposarcoma	2
Solitary fibrous tumor	2
Chondrosarcoma grade II/III	4
Chordoma	1
Extraskeletal myxoid chondrosarcoma	1
Follicular dendritic cell sarcoma	1
High grade pleomorphic sarcoma	1
High grade pleomorphic sarcoma with features of extraskeletal osteosarcoma	1
High grade sarcoma with myxoid change	1
High grade spindle cell sarcoma with focal myxoid change	1
High grade spindle cell sarcoma with myofibroblastic differentiation	1
High grade undifferentiated sarcoma with a myxoid spindle and epithelioid phenotype	1
High-grade spindle cell sarcoma	1
Low grade spindle cell sarcoma	1
PEComa	1
Phyllodes tumor	1
Pleomorphic liposarcoma	1
Sclerosing epithelioid fibrosarcoma	1
Unclassified/unusual high-grade sarcoma with a distinctive epithelioid phenotype and fibrotic stroma	1
Undifferentiated malignant epithelioid and spindle cell neoplasm	1
Undifferentiated spindle and pleomorphic sarcoma	1
Undifferentiated spindle and round cell sarcoma	1

## Sheet: Supplemental Table 2
Supplemental Table 2: Histologic subtype, irAE, and response status of patients included in RNA seq analysis
Histology (Detailed)	Any irAE	Best Overall Response by RECIST 1.1
Leiomyosarcoma		PR
High grade spindle and pleomorphic sarcoma		PD
Leiomyosarcoma	Y	SD
High grade spindle and pleomorphic sarcoma		PD
Osteosarcoma		PD
Osteosarcoma		PD
Dedifferentiated liposarcoma	Y	SD
Chondrosarcoma with myxoid change, mostly grade II/III		PD
Osteosarcoma	Y	PD
Chondrosarcoma		PD
Dedifferentiated chondrosarcoma		PR
Dedifferentiated Chondrosarcoma		PD
Leiomyosarcoma		PD
Dedifferentiated chondrosarcoma		PD
Undifferentiated spindle and pleomorphic sarcoma	Y	PR
Angiosarcoma		PD
Dedifferentiated liposarcoma		SD
Undifferentiated pleomorphic sarcoma		PD
Myxofibrosarcoma		SD
Dedifferentiated liposarcoma		SD
Epithelioid sarcoma	Y	PD
Desmoplstic small blue round cell tumor	Y	PD
Epithelioid sarcoma		NE
Myxoid liposarcoma	Y	PD
Undifferentiated pleomorphic sarcoma	Y	PR
Angiosarcoma		NE
Malignant peripheral nerve sheath tumor		PD
High grade spindle cell sarcoma with focal myxoid change	Y	PR
Solitary fibrous tumor		SD
PEComa		NE
Myxoid liposarcoma		SD
High grade spindle cell sarcoma with myofibroblastic differentiation		NE
Ewing sarcoma		PD
Extraskeletal osteosarcoma		PD
Epithelioid hemagnioendothelioma		PD
Alveolar soft part sarcoma		PD
Angiosarcoma	Y	SD
Angiosarcoma		PR
Angiosarcoma		NE
Leiomyosarcoma		PD
Extraskeletal myxoid chondrosarcoma	Y	SD
Leiomyosarcoma		SD
Leiomyosarcoma	Y	SD
Leiomyosarcoma		SD
Angiosarcoma	Y	PR
Undifferentiated malignant epithelioid and spindle cell neoplasm		PD
Malignant peripheral nerve sheath tumor		PD
Leiomyosarcoma		PD
Epithelioid sarcoma	Y	PR
Synovial sarcoma		PD
High grade undifferentiated sarcoma with a myxoid spindle and epitheloid phenotype		PR
Undifferentiated pleomorphic sarcoma	Y	PR
Solitary fibrous tumor	Y	SD
Leiomyosarcoma		PD
Leiomyosarcoma		PD
Epithelioid hemagnioendothelioma		SD
Epithelioid hemagnioendothelioma	Y	SD
Leiomyosarcoma		PD
Myxofibrosarcoma		PD
Follicular dendritic cell sarcoma		SD
Undifferentiated pleomorphic sarcoma		PR
Undifferentiated pleomorphic sarcoma		PD
Sclerosing epithlioid fibrosarcoma		PD
Myxoid/round-cell liposarcoma		SD
Desmoplstic small blue round cell tumor		PD
Myxoid/round-cell liposarcoma		PD
Angiosarcoma	Y	SD
High-grade spindle cell sarcoma	Y	SD
Dedifferentiated liposarcoma		PD
High grade pleomorphic sarcoma with features of extraskeletal osteosarcoma		PD
Pleomorphic liposarcoma	Y	PD

## Sheet: Supplemental Table 3
Supplemental Table 3: GSEA of hallmark pathways by irAE status
	setSize	enrichmentScore	NES	pvalue	p.adjust	qvalues	rank	leading_edge	core_enrichment	irAE changes
HALLMARK_E2F_TARGETS	195	-0.567719	-2.34392	1.79678e-05	0.000125261	6.32895e-05	3408	tags=50%, list=21%, signal=40%	KPNA2/ASF1B/SSRP1/DCTPP1/TUBG1/DLGAP5/POLA2/SMC1A/WDR90/CDKN3/RAN/CBX5/HELLS/AURKA/CDK1/HMMR/MELK/PCNA/AK2/NUP153/ESPL1/BUB1B/DSCC1/NOP56/MMS22L/MYBL2/MCM7/POLD2/EZH2/DUT/UBE2T/MCM6/SYNCRIP/PA2G4/ZW10/POLD1/MXD3/DCLRE1B/TRIP13/TUBB/NCAPD2/MKI67/PMS2/BRCA1/CDCA8/EIF2S1/GINS3/NOLC1/TACC3/E2F8/UBE2S/MCM5/CDC20/DNMT1/PLK1/DIAPH3/KIF2C/PRDX4/DEPDC1/AURKB/BIRC5/SPAG5/SUV39H1/KIF18B/CDCA3/MAD2L1/HMGB3/C…	down in irAE
HALLMARK_MYC_TARGETS_V1	194	-0.613518	-2.53131	1.79798e-05	0.000125261	6.32895e-05	2659	tags=44%, list=16%, signal=38%	PCNA/LDHA/RPS10/HDDC2/RPL22/VDAC1/EIF3J/TFDP1/PSMA4/CAD/NCBP1/NOP56/YWHAQ/SMARCC1/SF3B3/UBA2/MCM7/POLD2/DUT/SRSF7/MCM6/GNL3/EIF4H/SYNCRIP/PA2G4/CCT5/RRP9/TUFM/LSM2/RPS5/PGK1/COPS5/CCT4/SNRPD1/TRIM28/VDAC3/ACP1/PSMD14/SERBP1/EIF2S1/XPOT/NOLC1/NPM1/HSP90AB1/HDAC2/MCM5/CDC20/SNRPD2/ILF2/SF3A1/HSPD1/PABPC1/EIF3B/EIF4A1/PRDX4/LSM7/RUVBL2/SRM/CYC1/CCT3/HSPE1/SSBP1/TXNL4A/MAD2L1/COX5A/CBX3/PHB/CCNA2/AIM…	down in irAE
HALLMARK_G2M_CHECKPOINT	188	-0.534368	-2.197	1.79846e-05	0.000125261	6.32895e-05	3497	tags=47%, list=21%, signal=38%	PRIM2/CUL4A/FANCC/KPNA2/GINS2/ABL1/HOXC10/POLA2/E2F2/KIF23/SMC1A/CDKN3/FBXO5/PRC1/AURKA/CDK1/NDC80/HMMR/ODF2/SMC2/TTK/TFDP1/NCL/ESPL1/LIG3/SMARCC1/MYBL2/STIL/EZH2/BCL3/WRN/MCM6/MARCKS/SYNCRIP/SNRPD1/MKI67/DTYMK/BUB1/NOLC1/RAD54L/TACC3/TROAP/TPX2/UBE2S/UBE2C/MCM5/CDC20/NUSAP1/INCENP/PLK1/KIF2C/CENPA/AURKB/BIRC5/EXO1/SUV39H1/MAD2L1/E2F4/HMGB3/CCNB2/CKS2/CCNA2/DDX39A/SLC7A5/NEK2/KIF4A/PTTG1/GSPT1/TN…	down in irAE
HALLMARK_GLYCOLYSIS	186	-0.465106	-1.90971	1.79989e-05	0.000125261	6.32895e-05	3105	tags=36%, list=19%, signal=30%	GFPT1/CHST12/SDHC/SLC25A10/HOMER1/AURKA/CDK1/EGFR/HMMR/TPI1/GALK2/ANGPTL4/LDHA/PPFIA4/HSPA5/SDC2/ME1/MPI/B3GALT6/CXCR4/PFKFB1/PGLS/ALDOA/GPC4/COPB2/HS6ST2/PGM2/NDST3/STC1/GALE/HDLBP/RRAGD/PFKP/PGK1/TSTA3/FAM162A/TPBG/GYS1/ALG1/ALDH7A1/COL5A1/ME2/CTH/ENO1/CHPF2/DEPDC1/CENPA/PLOD1/IGFBP3/TGFBI/PAXIP1/GNPDA1/DDIT4/TGFA/MDH2/KIF20A/CHST6/ABCB6/P4HA2/B4GALT7/PSMC4/SLC25A13/SAP30/PDK3/CHST1/CLN6/STC2	down in irAE
HALLMARK_UNFOLDED_PROTEIN_RESPONSE	105	-0.591082	-2.24373	1.8487e-05	0.000125261	6.32895e-05	2506	tags=37%, list=15%, signal=32%	ATP6V0D1/EEF2/HSPA5/ARFGAP1/NOP56/WIPI1/GOSR2/RRP9/LSM4/PARN/SRPRB/ATF3/NOP14/SHC1/SSR1/EIF2S1/XPOT/NOLC1/NPM1/EIF4A1/EXOC2/DDIT4/PDIA6/NFYA/HYOU1/SLC7A5/KHSRP/EXOSC4/DKC1/MTHFD2/CALR/FKBP14/NHP2/EXOSC5/LSM1/ALDH18A1/PDIA5/STC2/EIF4EBP1	down in irAE
HALLMARK_MYC_TARGETS_V2	58	-0.732517	-2.51766	1.88644e-05	0.000125261	6.32895e-05	2783	tags=60%, list=17%, signal=50%	RABEPK/PES1/PRMT3/MRTO4/TFB2M/NOP56/NIP7/GRWD1/GNL3/PA2G4/RRP9/NOLC1/NPM1/MCM5/IMP4/HSPD1/PLK1/SRM/HSPE1/MYBBP1A/CBX3/PHB/AIMP2/IPO4/NOP16/BYSL/CDK4/NDUFAF4/TBRG4/TCOF1/PPAN/MCM4/MYC/EXOSC5/FARSA	down in irAE
HALLMARK_ALLOGRAFT_REJECTION	182	0.552564	2.31199	2.2424e-05	0.000125261	6.32895e-05	2009	tags=33%, list=12%, signal=29%	IFNG/CXCL9/FASLG/LCK/CD3G/KLRD1/CD96/GZMA/CCL5/IL2RB/CD3D/GCNT1/TRAT1/ZAP70/CD8A/UBE2D1/SIT1/CD2/CXCR3/PRF1/CD3E/GBP2/LTB/IL18/CD247/JAK2/CD79A/ITGAL/STAT1/CD40LG/BCAT1/IL16/PRKCB/HLA-DOB/ITK/MAP4K1/CCL4/PTPN6/CCR5/CD47/IRF4/CD7/CCR2/APBB1/CCL22/HLA-DMB/IL12B/HDAC9/IL12RB1/IL2RA/ABI1/F2R/TAPBP/EIF3A/HLA-DQA1/ACHE/IL18RAP/IL2RG/TNF/GALNT1	up in irAE
HALLMARK_INFLAMMATORY_RESPONSE	186	0.459654	1.92751	2.25007e-05	0.000125261	6.32895e-05	1978	tags=24%, list=12%, signal=21%	GCH1/CXCL9/LCK/RASGRP1/CCL5/IL2RB/PTGER2/CXCL11/KCNA3/CD69/IRF1/CXCR6/IL18/EBI3/SLAMF1/RAF1/ABCA1/CX3CL1/IL15RA/LDLR/NFKBIA/BTG2/CXCL10/BDKRB1/KLF6/SLC1A2/MEFV/SEMA4D/HPN/EDN1/FFAR2/CCL22/ACVR1B/IL12B/CD48/RNF144B/ABI1/TAPBP/CXCL6/AXL/ROS1/TNFSF10/IL18RAP/NMUR1	up in irAE
HALLMARK_INTERFERON_GAMMA_RESPONSE	196	0.515802	2.17689	2.25469e-05	0.000125261	6.32895e-05	3251	tags=37%, list=20%, signal=30%	KLRK1/GCH1/CXCL9/SLAMF7/GZMA/ARID5B/CCL5/IL2RB/CD274/SLC25A28/CXCL11/CD38/GPR18/XCL1/CD69/IRF1/ST3GAL5/JAK2/IL15RA/ITGB7/STAT1/ISG20/EIF4E3/TRIM21/APOL6/NFKBIA/CXCL10/PTPN6/IDO1/BATF2/IRF4/GBP4/FGL2/TXNIP/PSME1/SERPING1/LATS2/OGFR/IRF9/SECTM1/RNF213/RNF31/UBE2L6/BPGM/TAPBP/RBCK1/PARP12/PML/HLA-DQA1/TRAFD1/BTG1/TNFSF10/ISOC1/TNFAIP2/PSME2/DDX58/ZBP1/VAMP5/MYD88/CASP8/P2RY14/BANK1/VAMP8/STAT4/HLA-D…	up in irAE
HALLMARK_HYPOXIA	176	-0.418099	-1.70445	5.41888e-05	0.000270944	0.000136898	3656	tags=39%, list=22%, signal=30%	GPC1/FOSL2/GBE1/PFKFB3/LOX/CHST3/CA12/MIF/KDELR3/IL6/PPARGC1A/BNIP3L/AKAP12/SLC2A1/BGN/EGFR/ACKR3/TPI1/ADM/ANGPTL4/LDHA/PPFIA4/HSPA5/SDC2/B3GALT6/CXCR4/SLC2A5/ALDOA/GPC4/DTNA/PGM2/NEDD4L/STC1/HDLBP/RRAGD/PFKP/PGK1/NDRG1/FAM162A/TPBG/ILVBL/ATF3/GYS1/PFKL/COL5A1/SLC6A6/PDGFB/ENO1/HMOX1/IGFBP3/TGFBI/DDIT4/DDIT3/PLIN2/HS3ST1/HOXB9/PKP1/JMJD6/GAPDH/P4HA2/TGFB3/GPI/SAP30/GCK/PDK3/CSRP2/STC2/PGF	down in irAE
HALLMARK_IL6_JAK_STAT3_SIGNALING	82	0.515059	1.91898	8.62683e-05	0.000392128	0.000198128	2439	tags=29%, list=15%, signal=25%	CXCL9/IL6ST/CXCL11/CD38/TNFRSF21/IRF1/LTB/EBI3/IL15RA/STAT1/IL17RA/CXCL10/PTPN11/ACVR1B/IRF9/IL12RB1/IL2RA/IL2RG/TNF/IL13RA1/MAP3K8/IL18R1/LEPR/MYD88	up in irAE
HALLMARK_BILE_ACID_METABOLISM	91	0.487832	1.84939	0.000173126	0.00072136	0.000364477	3535	tags=44%, list=22%, signal=35%	LCK/HSD17B11/IDI1/DIO2/ABCA1/PEX11A/NUDT12/HSD17B6/PAOX/HACL1/RETSAT/SLC27A2/PECR/AMACR/ABCA6/ALDH1A1/PEX7/NEDD4/PEX1/DHCR24/BCAR3/ABCA2/ISOC1/PIPOX/ABCD3/PRDX5/ABCA4/CAT/PHYH/EFHC1/PEX13/OPTN/ABCA9/PEX11G/AR/PEX16/ABCD2/CYP39A1/GNMT/PEX19	up in irAE
HALLMARK_INTERFERON_ALPHA_RESPONSE	95	0.457861	1.74748	0.000282204	0.0010854	0.000548412	4364	tags=49%, list=27%, signal=37%	SLC25A28/CXCL11/IRF1/GBP2/ELF1/ISG20/TRIM21/CXCL10/SAMD9/CD47/UBA7/BATF2/GBP4/TXNIP/PSME1/OGFR/IRF9/RNF31/UBE2L6/PARP9/PARP12/TRAFD1/TRIM5/NCOA7/GMPR/PSME2/SELL/CASP8/TMEM140/TAP1/HERC6/HLA-C/DHX58/SAMD9L/LAP3/TRIM14/IFI35/IFITM1/TDRD7/C1S/CMPK2/IL15/DDX60/LAMP3/IFITM3/CD74/PSMB9	up in irAE
HALLMARK_MTORC1_SIGNALING	195	-0.381624	-1.5756	0.000628874	0.00210438	0.00106326	3016	tags=31%, list=18%, signal=26%	SHMT2/SLC2A1/PSAT1/AURKA/PSME3/TPI1/LDHA/NMT1/TCEA1/STIP1/PSMA4/HSPA5/ACTR3/ME1/CXCR4/ALDOA/PDAP1/PIK3R3/STC1/RRP9/PGK1/COPS5/SYTL2/PSMG1/DHFR/EEF1E1/BUB1/PFKL/PSMD14/SSR1/CACYBP/CTH/PNO1/SLC6A6/ENO1/HSPD1/PLK1/PSMC2/HSPE1/SKAP2/DDIT4/DDIT3/CCT6A/ABCF2/DDX39A/SLC7A5/MCM2/CCNF/GMPS/HSPA4/GLA/MTHFD2/YKT6/CALR/GAPDH/PSMC4/MCM4/GPI/RRM2/TOMM40/GSR	down in irAE
HALLMARK_TNFA_SIGNALING_VIA_NFKB	196	0.364964	1.54029	0.000631313	0.00210438	0.00106326	2422	tags=22%, list=15%, signal=19%	GCH1/IL6ST/CCL5/CFLAR/CXCL11/CD69/IRF1/MCL1/PDLIM5/IL18/ABCA1/IL15RA/RNF19B/LDLR/NFAT5/NFKBIA/BTG2/CCL4/CXCL10/CEBPD/KLF6/REL/EDN1/NFE2L2/TGIF1/IL12B/DUSP5/RHOB/SDC4/ID2/KLF2/DRAM1/CXCL6/BTG1/BCL6/TNF/TNFAIP8/TNFAIP2/MAP3K8/DDX58/CCND1/IRS2/ETS2	up in irAE
HALLMARK_OXIDATIVE_PHOSPHORYLATION	184	-0.377904	-1.54961	0.000900349	0.00281359	0.0014216	4401	tags=41%, list=27%, signal=30%	NDUFB5/ATP6V0C/UQCR11/ECH1/NNT/ETFA/IDH3B/TIMM10/FH/HSPA9/AFG3L2/SUPV3L1/DLAT/NDUFA6/COX8A/NDUFA1/COX6C/UQCRC2/POR/ABCB7/UQCRFS1/COX5B/TIMM9/ATP6AP1/MRPS22/COX7A2/DLD/ATP6V1C1/FDX1/PDHA1/NDUFS2/SDHC/LDHB/COX10/CS/OGDH/NDUFB4/RHOT2/NDUFB7/NDUFB2/LDHA/ATP6V1F/POLR2F/VDAC1/COX7A2L/TIMM8B/TIMM50/IDH2/BCKDHA/NDUFS6/COX6B1/HCCS/OXA1L/MRPS15/VDAC3/DECR1/GRPEL1/UQCRH/MRPS11/AIFM1/NDUFA4/CYC1/SLC25A6/MRPL…	down in irAE
HALLMARK_EPITHELIAL_MESENCHYMAL_TRANSITION	193	-0.368308	-1.5186	0.00136661	0.00401945	0.00203088	3524	tags=35%, list=21%, signal=28%	LOX/PRRX1/HTRA1/ECM1/VIM/SERPINH1/CRLF1/FOXC2/TNC/SCG2/IL6/SFRP1/COL12A1/ITGB5/BGN/MMP1/CDH6/FBLN1/POSTN/COL1A1/MMP14/MXRA5/CAP2/APLP1/TPM4/LAMC1/MCM7/COL1A2/SGCG/CTHRC1/WNT5A/PDGFRB/CADM1/COLGALT1/THBS1/COL6A2/GEM/BMP1/LAMA2/COL5A1/COMP/SERPINE2/SLIT3/PLOD3/MSX1/LOXL2/ITGB3/SLC6A8/PLOD1/COL5A2/COPA/PMP22/IGFBP3/TGFBI/THY1/CDH11/GPX7/COL5A3/LRRC15/COL16A1/SFRP4/SPARC/FZD8/FBN2/SPP1/COL4A2/COL4A1/…	down in irAE
HALLMARK_UV_RESPONSE_DN	138	0.359849	1.45137	0.00715943	0.0198873	0.0100483	2838	tags=25%, list=17%, signal=21%	NEK7/DLG1/ATP2B4/GCNT1/NIPBL/DDAH1/NR3C1/SCN8A/PDLIM5/LDLR/PHF3/RND3/ERBB2/PIK3CD/SIPA1L1/KCNMA1/PTPN21/PPARG/YTHDC1/NFIB/AKT3/GRK5/CDKN1B/MT1E/INSIG1/RASA2/BCKDHB/BMPR1A/ADD3/AGGF1/IGFBP5/PTEN/KIT/ATRX/MET	up in irAE
HALLMARK_MYOGENESIS	173	-0.34753	-1.4144	0.00868843	0.0228643	0.0115525	3837	tags=31%, list=23%, signal=24%	MYL4/TEAD4/CRYAB/AKT2/KIFC3/COX7A1/GJA5/EPHB3/ATP6AP1/COL15A1/SIRT2/CD36/MAPRE3/PSEN2/ITGB5/PFKM/CLU/SORBS3/COL1A1/GNAO1/MEF2C/PKIA/PPFIA4/PTP4A3/SLN/ACTA1/SH3BGR/SGCG/MAPK12/DTNA/FABP3/COL6A2/MYL3/ADCY9/RYR1/ITGA7/LAMA2/APLNR/ACTC1/SCHIP1/DES/SLC6A8/NAV2/IGFBP3/AEBP1/HRC/SPARC/EFS/CHRNA1/APP/COL4A2/SGCD/STC2	down in irAE
HALLMARK_HEDGEHOG_SIGNALING	31	-0.54101	-1.63923	0.00932722	0.023318	0.0117817	1482	tags=32%, list=9%, signal=29%	AMOT/HEY1/HEY2/NRCAM/THY1/NRP1/DPYSL2/CDK5R1/L1CAM/UNC5C	down in irAE
HALLMARK_APOPTOSIS	154	0.342633	1.40225	0.010552	0.0251237	0.0126941	2241	tags=21%, list=14%, signal=19%	GCH1/FASLG/ADD1/CFLAR/IGFBP6/CD38/DNM1L/PAK1/CD2/CD69/PRF1/IRF1/MCL1/IL18/ISG20/KRT18/BTG2/ERBB2/RETSAT/ROCK1/SPTAN1/MADD/TXNIP/CDKN1B/CYLD/RHOB/PDCD4/F2R/TNFSF10/TNF/BIK/DNAJC3/CCND1	up in irAE
HALLMARK_DNA_REPAIR	148	-0.35232	-1.4053	0.0127276	0.0284284	0.0143638	3571	tags=32%, list=22%, signal=26%	GTF2A2/BCAP31/TAF1C/SSRP1/CCNO/POLA2/SDCBP/RALA/POLH/POLR2A/MPG/POLR1C/SUPT5H/PCNA/POLR2F/NELFE/CANT1/NELFCD/POM121/APRT/POLR2D/USP11/DUT/ZWINT/PRIM1/TAF13/ZNRD1/POLD1/GTF2F1/SEC61A1/POLR2J/RAD51/POLR2I/BOLA2/POLA1/SF3A3/VPS37B/TAF12/RFC2/POLR2E/UMPS/BRF2/ADA/ERCC1/ALYREF/TYMS/NME4/NME1	down in irAE
HALLMARK_CHOLESTEROL_HOMEOSTASIS	73	0.408765	1.49437	0.0130771	0.0284284	0.0143638	1892	tags=25%, list=12%, signal=22%	HMGCS1/FBXO6/IDI1/ALCAM/ACSS2/ANTXR2/LDLR/TP53INP1/SREBF2/PPARG/GLDC/SEMA3B/MVD/TM7SF2/FDFT1/ABCA2/CPEB2/CYP51A1	up in irAE
